# Supplementary material for: Differentially hypomethylated cell-free DNA and coronary collateral circulation
Source: Clin Epigenetics. 2022 Nov 1;14:140. doi: 10.1186/s13148-022-01349-w (PMC9628091; doi:10.1186/s13148-022-01349-w)
Supplement: Supplementary file 2 — Additional file 2: Table S1: Sheet 1—Summary of markduplicate results. Sheet 2—Summary of sample depth [file 13148_2022_1349_MOESM2_ESM.xls]

## Sheet: mark_duplicate
Sample	READ_PAIRS_EXAMINED	READ_PAIR_DUPLICATES	READ_PAIR_OPTICAL_DUPLICATES	PERCENT_DUPLICATION	ESTIMATED_LIBRARY_SIZE
GCCC001	44199459	5520417	436200	0.124898	173460638
GCCC002	32497126	5107040	380845	0.157154	98130262
GCCC003	70496121	8480591	624783	0.120299	286970573
GCCC004	40863581	6250107	510942	0.152951	128065234
GCCC005	53790461	8267744	637111	0.153703	166949765
GCCC006	49418463	6094769	511318	0.12333	197563246
GCCC007	37262202	4558835	394332	0.122345	150657788
GCCC008	45408187	5153145	420066	0.113485	198532154
GCCC009	42938698	5184334	419485	0.120738	175255573
GCCC010	55336074	5794445	463701	0.104714	263812878
GCCC011	54328139	6612607	516067	0.121716	219192164
GCCC012	42350460	5352698	497234	0.126391	166144712
GCCC013	40511109	4916702	387672	0.121367	164087648
GCCC014	51423821	7905852	618443	0.153739	159724782
GCCC015	46144388	7410665	552747	0.160597	135935061
GCCC016	38789368	5916672	499929	0.152533	122239485
GCCC017	39364829	4248748	351895	0.107933	182053777
GCCC018	33459598	3756429	304607	0.112268	147973119
GCCC019	46843092	8248261	594591	0.176083	123848287
GCCC020	59235881	8089145	612646	0.136558	209845072
GCCC021	43367940	4432053	356245	0.102197	212373703
GCCC022	66684476	8506257	770501	0.12756	258385962
GCCC023	35497653	6125367	454531	0.172557	96248463
GCCC024	50475648	5809931	478202	0.115104	217441404
GCCC025	38684930	6543891	478330	0.169159	107226060
GCCC026	49104377	8890037	665909	0.181044	125996656
GCCC027	44737284	6189159	490238	0.138345	156680017
GCCC028	30677038	4702358	366954	0.153286	95588803
GCCC029	51000988	8718817	646797	0.170954	139781455
GCCC030	38474997	6872845	459998	0.178631	99611284
GCCC031	47295590	5774062	450767	0.122085	190186373
GCCC032	47400446	5399595	444878	0.113914	206553817
GCCC033	56407262	8124268	685721	0.144029	189683301
GCCC034	54344886	9375112	699052	0.172511	147440902
GCCC035	61466377	11079231	856872	0.180249	158851523
GCCC036	60843104	11609064	890931	0.190803	147027977
GCCC037	35761559	4695223	388857	0.131292	133229493
GCCC038	46172025	5307655	405568	0.114954	198095906
GCCC039	52080726	8280774	623253	0.158999	155278081
GCCC040	35479049	6953869	488320	0.195999	82619459
GCCC041	54292545	10030803	757637	0.184755	136117121
GCCC042	49906496	7880205	567759	0.157899	149561672
GCCC043	46497671	8998859	596125	0.193534	109553649
GCCC044	31442724	4213207	326763	0.133996	113957953
GCCC045	48511838	8659075	625856	0.178494	126270744
GCCC046	47390907	7130239	524143	0.150456	150227729
GCCC047	52381729	6430673	544487	0.122766	210627203
GCCC048	67255747	14279731	1049065	0.21232	142755657
GCCC049	42143156	6461214	501226	0.153316	131234587
GCCC050	59561021	11258519	828324	0.189025	145143275
GCCC051	48122334	6541066	497955	0.135926	171423068
GCCC052	66595310	9052621	786009	0.135935	239519858
GCCC053	39021267	5390101	416460	0.138132	136657577
GCCC054	52714527	10967351	839220	0.208052	114928194
GCCC055	40942580	8294281	607189	0.202583	91901071
GCCC056	69874082	9198496	762021	0.131644	259545586
GCCC057	49682674	8909455	704187	0.179327	129352065
GCCC058	74945684	11100685	851366	0.148116	242507270
GCCC059	59733946	12838840	922238	0.214934	124777114
GCCC060	39344779	7863850	558800	0.19987	89585373
GCCC061	54223255	10755878	716286	0.198363	124127921
GCCC062	62533868	9461561	729540	0.151303	197595316
GCCC063	74803761	15349823	1019921	0.205201	164468707
GCCC064	60766598	8877018	685860	0.146084	199822538
GCCC065	77326619	10439257	866536	0.135002	279297074
GCCC066	56348041	7365821	546200	0.13072	209294088
GCCC067	51481485	6979011	534425	0.135564	184011773
GCCC068	47396157	8980635	640210	0.18948	114956786
GCCC069	71915150	15056284	1100969	0.209362	155193984
GCCC070	51028884	10648152	718243	0.208669	110062444
GCCC071	57290210	11456349	760741	0.19997	129881406
GCCC072	72273972	16087950	1090263	0.222597	144259728
GCCC073	43707371	5531780	424893	0.126564	168685724
GCCC074	52458940	11465944	778904	0.21857	107059750
GCCC075	61049068	10741481	796642	0.175948	161833197
GCCC076	51757711	8025151	501877	0.155052	157062659
GCCC077	93286056	8729498	580070	0.093578	495923503
GCCC078	75414254	8818998	578106	0.116941	314364041
GCCC079	53216036	6777285	454346	0.127354	202171725
GCCC080	38627780	4113349	328275	0.106487	180779298
GCCC081	36420216	4248599	357312	0.116655	154857778
GCCC082	52201697	6760170	491317	0.129501	195664155
GCCC083	61892881	7819434	638569	0.126338	240412062
GCCC084	38824295	5134544	379392	0.132251	142313343
GCCC085	33592889	3998348	299776	0.119024	138529518
GCCC086	49556358	5943837	462742	0.119941	203174640
GCCC087	71397401	9958954	676764	0.139486	245280042
GCCC088	56897068	5956579	511518	0.10469	272831900
GCCC089	70760832	9579348	684088	0.135376	252142167
GCCC090	46413809	5803387	433935	0.125036	181223120
GCCC091	54207572	7755592	526434	0.143072	180981396
GCCC092	124828107	34403539	1487436	0.275607	187825942
GCCC093	272271107	79973042	2621618	0.293726	375005249
GCCC094	44148235	5256934	420644	0.119075	182821081
GCCC095	38078840	5836751	384348	0.153281	117404394
GCCC096	35948646	4467603	309220	0.124277	140597439
GCCC097	35134499	3839821	299729	0.109289	159568668
GCCC098	57505921	6351904	500004	0.110457	258313587
GCCC099	47212159	5071737	402760	0.107424	218769362
GCCC100	42270559	4913549	401703	0.11624	180044030
GCCC101	107844235	14539772	1153926	0.134822	388819825
GCCC102	58066224	6159375	419477	0.106075	269925304
GCCC103	33057442	2079471	166433	0.062905	271675439
GCCC104	41978566	3807966	246760	0.090712	230397993
GCCC105	54036808	5213715	312394	0.096485	276247773
GCCC106	40418351	3538126	242296	0.087538	231288770
GCCC107	39746643	3091091	236105	0.07777	260060630
GCCC108	59091389	5248854	439671	0.088826	337821490
GCCC109	37980613	3294514	200726	0.086742	217902008
PCCC001	48564713	6387384	509633	0.131523	180075280
PCCC002	48329788	6247501	460937	0.129268	181695147
PCCC003	43364153	5346232	438488	0.123287	173125805
PCCC004	41853273	4700717	369502	0.112314	184579919
PCCC005	45578463	5463528	411960	0.119871	186564544
PCCC006	50759107	6055128	487523	0.119291	209872397
PCCC007	57989454	7471317	570336	0.128839	219325998
PCCC008	77176113	9926025	733314	0.128615	291806140
PCCC009	75136727	10028682	682897	0.133472	271195622
PCCC010	69111224	9568432	723625	0.13845	241060351
PCCC011	54565860	7151994	512117	0.131071	201606532
PCCC012	42303534	5312053	414673	0.12557	164890984
PCCC013	40111813	4142136	355245	0.103265	195217611
PCCC014	60430034	7662118	588495	0.126793	232757088
PCCC015	84264209	12373847	804385	0.146846	272516275
PCCC016	58762096	7107557	526685	0.120955	237866961
PCCC017	37392327	4697774	328505	0.125635	144589367
PCCC018	46814176	6153827	473312	0.131452	173236187
PCCC019	59699896	7478350	546580	0.125266	232267922
PCCC020	69913404	9025941	723103	0.129102	264736039
PCCC021	39892289	4410315	356832	0.110556	179386712
PCCC022	60529342	7881865	612706	0.130216	226529372
PCCC023	61205042	6389211	511614	0.10439	292791483
PCCC024	77443394	11309696	828212	0.146038	253844668
PCCC025	40250317	5097293	420354	0.12664	156046729
PCCC026	47568492	5668494	452164	0.119165	196774610
PCCC027	44307483	2847457	309768	0.064266	366598404
PCCC028	49806469	4221212	299370	0.084752	295744737
PCCC029	64445541	12493312	909239	0.193858	152348188
PCCC030	31776071	5525729	390631	0.173896	85137969
PCCC031	54138782	9750371	717026	0.1801	139603656
PCCC032	50765353	10158711	653000	0.200111	114798029
PCCC033	44258508	5174006	350705	0.116904	184931408
PCCC034	42266854	5195986	332594	0.122933	166521222

## Sheet: depth (by chromosome)
Sample	1	2	3	4	5	6	7	8	9	10	11	12	13	14	15	16	17	18	19	20	21	22	X	Y	median
GCCC001	4.23607	4.39402	4.38901	4.2995	4.31996	4.43471	4.34003	4.35341	3.6066	4.69777	4.37617	4.37691	3.63082	3.71778	3.61425	4.08573	4.45053	4.35134	4.37777	4.42314	3.41676	3.12264	4.18343	0.0811638	4.34003
GCCC002	3.04642	3.16238	3.15863	3.09506	3.08895	3.19441	3.10318	3.11105	2.5781	3.5085	3.15662	3.12687	2.61994	2.65823	2.55299	2.96162	3.17531	3.10672	3.0909	3.16347	2.45798	2.23374	2.97958	0.0692346	3.09506
GCCC003	6.32442	6.86091	6.87922	6.95604	6.82311	6.93414	6.81319	6.84037	5.52126	7.19448	6.73708	6.71955	5.84959	5.69023	5.33968	6.16692	6.34677	6.84026	6.12646	6.524	5.34751	4.38146	3.38821	1.11936	6.524
GCCC004	3.88431	4.08656	4.109	4.06409	4.019	4.14345	4.0341	4.03045	3.32436	4.33762	4.02147	4.02631	3.44168	3.40146	3.29024	3.69684	3.93709	4.02327	3.6988	3.94949	3.14373	2.69875	3.89861	0.0729654	3.94949
GCCC005	5.18483	5.49514	5.51885	5.47389	5.43338	5.59425	5.40924	5.43671	4.45592	6.07541	5.40717	5.42157	4.63733	4.60318	4.43693	5.14178	5.31278	5.4225	5.04332	5.32845	4.28104	3.65192	2.68584	0.928919	5.32845
GCCC006	4.58524	4.89764	4.92325	4.93061	4.84923	4.99703	4.90225	4.84276	3.93655	5.17626	4.81382	4.81971	4.15555	4.07003	3.83399	4.46316	4.6419	4.82128	4.47729	4.65961	3.8458	3.14646	2.41514	0.867663	4.65961
GCCC007	3.57436	3.73534	3.72643	3.66593	3.64982	3.76107	3.67074	3.68287	3.04481	4.029	3.68769	3.67191	3.11137	3.1103	2.98981	3.43196	3.68444	3.66697	3.4855	3.66966	2.88181	2.54979	3.54577	0.0610629	3.66593
GCCC008	4.16318	4.45402	4.46155	4.47731	4.40719	4.50161	4.40336	4.41444	3.58793	4.68907	4.37161	4.37744	3.77742	3.6884	3.46997	4.01576	4.20026	4.4006	4.08714	4.23654	3.4861	2.85279	2.18975	0.775953	4.23654
GCCC009	4.03163	4.19235	4.17388	4.07616	4.09981	4.24462	4.15602	4.13789	3.43406	4.55824	4.21196	4.17707	3.44637	3.52934	3.42238	4.33647	4.34197	4.11164	4.38919	4.26086	3.26285	3.08819	2.02819	0.698182	4.13789
GCCC010	4.35618	4.6449	4.6426	4.64674	4.57759	4.73684	4.65637	4.59506	3.73308	4.85659	4.59852	4.56997	3.9153	3.85412	3.62085	4.27907	4.43813	4.62264	4.42718	4.48841	3.59381	3.0384	4.35418	0.098803	4.48841
GCCC011	5.28495	5.52838	5.54184	5.41253	5.41943	5.59781	5.46935	5.44805	4.52843	5.9046	5.51421	5.49339	4.60679	4.6558	4.54448	5.21814	5.59374	5.39181	5.49468	5.50494	4.33189	3.95028	2.67673	0.884809	5.41943
GCCC012	4.0531	4.33409	4.3077	4.37716	4.29925	4.41809	4.28618	4.30769	3.44022	4.69076	4.24764	4.20524	3.66312	3.58568	3.376	3.96482	4.08407	4.30989	3.9955	4.12754	3.40179	2.82205	2.14156	0.776137	4.12754
GCCC013	3.76256	3.9573	3.96922	3.93423	3.90545	4.0228	3.92913	3.9247	3.21927	4.3063	3.908	3.90582	3.32723	3.30416	3.17863	3.64618	3.85131	3.90997	3.78036	3.86617	3.09363	2.65915	1.94345	0.678463	3.86617
GCCC014	4.44646	4.76024	4.78107	4.8	4.72929	4.8937	4.74598	4.73917	3.83674	5.16532	4.67882	4.69277	4.03244	3.97332	3.73062	4.27731	4.49253	4.71381	4.33882	4.53098	3.68455	3.02465	2.35323	0.799332	4.53098
GCCC015	4.48976	4.70058	4.70055	4.62202	4.6188	4.74251	4.64957	4.65181	3.83025	4.98451	4.66163	4.6575	3.90962	3.9318	3.79144	4.60804	4.70748	4.63997	4.61981	4.66528	3.6759	3.32552	2.29722	0.775764	4.62202
GCCC016	3.71904	3.87275	3.87544	3.81484	3.80236	3.91935	3.80256	3.81888	3.15526	4.25868	3.83588	3.83122	3.23377	3.24219	3.16217	3.58132	3.8395	3.79358	3.69008	3.80324	2.99804	2.64185	3.72578	0.0727633	3.80236
GCCC017	3.47405	3.71764	3.72263	3.75418	3.6825	3.77414	3.69901	3.67938	2.95608	4.17468	3.64145	3.64733	3.15531	3.08684	2.88162	3.40139	3.49014	3.68005	3.44393	3.53336	2.92249	2.38404	1.83574	0.635998	3.53336
GCCC018	3.19739	3.31515	3.31164	3.25135	3.24708	3.33839	3.27222	3.26508	2.7255	3.57198	3.30475	3.28221	2.74874	2.78518	2.70256	3.11391	3.31667	3.25239	3.21769	3.29953	2.56576	2.3269	3.17936	0.538802	3.25135
GCCC019	4.53852	4.79083	4.79178	4.7046	4.70218	4.81612	4.71354	4.72394	3.89352	5.09674	4.74724	4.73615	3.98676	3.99575	3.82453	4.41211	4.74096	4.68569	4.56787	4.7058	3.72566	3.30997	2.32051	0.832544	4.70218
GCCC020	5.64461	5.95181	5.93954	5.82721	5.83306	5.99894	5.86658	5.84538	4.8285	6.2718	5.89673	5.86962	4.94529	4.97593	4.84433	5.34381	5.8937	5.82218	5.5016	5.85968	4.5779	4.07315	5.60979	0.0965451	5.82721
GCCC021	3.96385	4.31154	4.35305	4.45905	4.31585	4.40319	4.27718	4.31211	3.44291	4.56111	4.21747	4.21148	3.72202	3.56524	3.31295	3.58478	3.76813	4.35984	3.62721	3.95769	3.35213	2.51204	2.15956	0.743707	3.96385
GCCC022	6.15743	6.62425	6.62464	6.63741	6.56992	6.65739	6.56265	6.63698	5.36659	7.24241	6.54781	6.48405	5.60098	5.49176	5.27371	6.1045	6.20097	6.63114	5.9412	6.43065	5.07204	4.2911	6.6323	0.116643	6.48405
GCCC023	3.3899	3.56329	3.58037	3.54581	3.5152	3.60953	3.5066	3.52265	2.87284	3.85159	3.49901	3.50359	2.98778	2.9649	2.81861	3.20573	3.3636	3.50348	3.15576	3.41438	2.70339	2.30175	3.41922	0.0685288	3.41922
GCCC024	4.90175	5.10179	5.0721	4.93209	4.9617	5.09371	5.04016	5.01833	4.16086	5.46535	5.12859	5.06198	4.18538	4.28098	4.15159	4.84323	5.26862	5.00617	5.17129	5.20431	3.99641	3.79798	2.45581	0.797102	5.00617
GCCC025	3.59655	3.85365	3.85282	3.85953	3.8153	3.91623	3.81964	3.83214	3.10742	3.9741	3.79228	3.77523	3.23472	3.1751	3.0017	3.43128	3.57031	3.82855	3.45238	3.68711	2.9353	2.47293	3.71036	0.0710794	3.71036
GCCC026	4.74633	5.02426	5.03066	4.98079	4.9366	5.04728	4.94586	4.96384	4.0341	5.49157	4.93569	4.94064	4.20625	4.15975	4.01061	4.73075	4.8155	4.94641	4.56545	4.85644	3.89937	3.34541	2.43294	0.861862	4.85644
GCCC027	4.38553	4.58036	4.57254	4.45879	4.46427	4.59385	4.49467	4.49803	3.70102	4.88077	4.53721	4.51469	3.7797	3.84402	3.72099	4.17016	4.59081	4.47165	4.33837	4.55696	3.52787	3.2455	2.19342	0.744594	4.46427
GCCC028	2.98933	3.14137	3.15431	3.14598	3.1061	3.17851	3.1026	3.12172	2.54305	3.37374	3.10368	3.10097	2.65082	2.62675	2.50439	2.77555	3.03662	3.09478	2.90844	3.05409	2.45571	2.08317	1.54187	0.522106	3.05409
GCCC029	4.98243	5.16418	5.16834	5.03526	5.06616	5.17971	5.08806	5.08487	4.24254	5.5941	5.18923	5.13619	4.26793	4.34393	4.24953	4.91524	5.27916	5.04035	5.09445	5.20275	4.07038	3.7254	2.49966	0.867333	5.06616
GCCC030	3.74494	3.92213	3.92481	3.86024	3.8454	3.96408	3.88529	3.86978	3.23516	4.19252	3.88946	3.8832	3.27899	3.29032	3.22426	3.7092	3.88265	3.85472	3.77174	3.85538	3.03538	2.69105	1.90387	0.658401	3.85472
GCCC031	4.51488	4.75507	4.72757	4.652	4.65075	4.77528	4.66123	4.7034	3.86603	5.14584	4.76045	4.67792	3.9366	3.96492	3.84376	4.47076	4.72427	4.71966	4.55286	4.73175	3.68381	3.31604	2.39632	0.704274	4.652
GCCC032	4.32116	4.61595	4.58774	4.57431	4.53957	4.64044	4.56188	4.57488	3.75178	4.97866	4.55895	4.53896	3.87298	3.84346	3.66121	4.41821	4.49191	4.57434	4.424	4.53059	3.6065	3.12116	4.40715	0.0855753	4.53059
GCCC033	5.36739	5.59667	5.57868	5.44093	5.46925	5.63017	5.53145	5.52829	4.5954	6.00997	5.57265	5.54449	4.61076	4.69497	4.61004	5.40337	5.70241	5.5341	5.45738	5.62513	4.33194	3.9773	5.29501	0.0924812	5.46925
GCCC034	5.27394	5.55829	5.56718	5.49423	5.46736	5.65697	5.46661	5.48054	4.52288	5.9969	5.49827	5.49241	4.65507	4.63502	4.49209	5.02163	5.45171	5.49712	5.16885	5.43153	4.32738	3.77951	2.68367	0.895307	5.45171
GCCC035	5.27847	5.5872	5.58029	5.53409	5.50628	5.66758	5.56273	5.53041	4.51545	6.0531	5.55264	5.53995	4.67088	4.67069	4.46623	5.34171	5.50393	5.52548	5.46104	5.4877	4.34622	3.81848	2.72235	0.933821	5.50393
GCCC036	5.54653	5.97888	6.01851	6.05824	5.93767	6.10892	5.93478	5.94533	4.80854	6.29032	5.88319	5.90215	5.09531	4.9541	4.69261	5.49391	5.58007	5.89798	5.39602	5.62273	4.69039	3.76421	2.96569	1.04025	5.62273
GCCC037	3.50566	3.63934	3.63335	3.54354	3.5575	3.69728	3.58415	3.58006	3.01082	3.86888	3.6369	3.5959	3.00299	3.05681	2.98535	3.46096	3.6863	3.5695	3.55029	3.65711	2.83113	2.61363	1.75685	0.614567	3.5575
GCCC038	3.68901	3.85583	3.82426	3.76853	3.77313	3.86603	3.87002	3.85358	3.1403	4.3238	3.88115	3.84261	3.19553	3.22932	3.11586	3.79146	3.96235	3.82293	4.11902	3.92184	3.03216	2.81282	3.60418	0.0945457	3.82293
GCCC039	5.03042	5.34222	5.35345	5.37115	5.28305	5.44647	5.2941	5.30439	4.3174	5.76548	5.24055	5.2361	4.5064	4.44426	4.25801	4.71614	5.02073	5.29019	4.72136	5.09231	4.13402	3.43987	2.59979	0.773431	5.09231
GCCC040	3.37589	3.54378	3.54408	3.50998	3.4894	3.57569	3.51033	3.5156	2.88607	3.74573	3.50448	3.49312	2.97041	2.96805	2.84007	3.25252	3.44021	3.53629	3.31608	3.46859	2.72076	2.38086	3.41563	0.0676517	3.46859
GCCC041	5.29638	5.56091	5.54334	5.45222	5.43161	5.57685	5.45837	5.49284	4.5311	6.05882	5.48428	5.487	4.62219	4.65216	4.5495	5.22956	5.50965	5.53163	5.10452	5.49837	4.28037	3.86109	2.66929	0.865088	5.45222
GCCC042	4.8333	5.09025	5.08939	4.99986	4.9813	5.13953	5.03344	5.05315	4.1583	5.47931	5.08489	5.02386	4.22242	4.24338	4.12763	4.78469	5.06611	5.03045	4.83511	5.06433	3.96394	3.5767	2.48118	0.830816	4.99986
GCCC043	4.35959	4.56214	4.53575	4.49955	4.47202	4.57779	4.55624	4.50422	3.731	5.29347	4.52308	4.52741	3.79921	3.82805	3.65477	4.48957	4.63374	4.50228	4.68713	4.55327	3.62716	3.26262	2.22644	0.717975	4.50228
GCCC044	3.09069	3.20038	3.19448	3.1254	3.13128	3.20511	3.15282	3.15634	2.60425	3.44409	3.17789	3.16398	2.63535	2.67302	2.6124	3.08159	3.21911	3.12181	3.13699	3.18337	2.49333	2.2566	1.56758	0.51239	3.13128
GCCC045	4.5612	4.82486	4.81589	4.7787	4.73963	4.84947	4.77023	4.7667	3.91919	5.16093	4.79087	4.7579	4.01392	4.02141	3.88946	4.4514	4.7272	4.76088	4.58435	4.75179	3.71929	3.28075	4.66198	0.0909876	4.73963
GCCC046	4.40367	4.67774	4.68696	4.68211	4.62768	4.79848	4.63893	4.65228	3.79802	4.92444	4.63832	4.60697	3.94153	3.90099	3.69025	4.27112	4.46582	4.62929	4.36844	4.52749	3.64341	3.09581	2.30358	0.791654	4.52749
GCCC047	5.00723	5.29225	5.28226	5.2042	5.18055	5.29858	5.19107	5.21956	4.27777	5.67815	5.25001	5.20265	4.3958	4.40667	4.23669	4.81373	5.18493	5.18362	4.97384	5.19154	4.05985	3.63692	2.76768	0.767043	5.18362
GCCC048	6.29286	6.75443	6.77848	6.78616	6.70256	6.90977	6.73603	6.72646	5.47572	7.19594	6.65822	6.65642	5.71809	5.62676	5.37573	5.98562	6.38661	6.69007	6.14991	6.49188	5.24191	4.32779	3.34663	1.09494	6.49188
GCCC049	3.58795	3.7998	3.81025	3.81168	3.75894	3.89475	3.79393	3.77505	3.11928	4.20207	3.76755	3.75926	3.21637	3.16117	3.0003	3.54681	3.68553	3.75187	3.65297	3.70194	2.98836	2.5495	1.8638	0.634489	3.70194
GCCC050	5.51461	5.9028	5.92285	5.93586	5.85185	6.05471	5.87421	5.87113	4.67403	6.33178	5.80517	5.80666	4.98268	4.94236	4.55684	5.63945	5.60637	5.84402	5.44967	5.6583	4.60236	3.85476	2.90586	1.01124	5.6583
GCCC051	4.5262	4.82171	4.84336	4.83461	4.7564	4.88082	4.73348	4.78989	3.90861	5.11315	4.72863	4.74432	4.08081	4.0192	3.87323	4.28827	4.56239	4.7751	4.31065	4.61536	3.72574	3.12395	4.68258	0.0835433	4.68258
GCCC052	5.9542	6.35888	6.36122	6.34402	6.27923	6.37441	6.28369	6.32417	5.14303	6.82812	6.28368	6.25343	5.34096	5.27289	5.01976	5.8677	6.13776	6.28017	5.90827	6.19193	4.92632	4.20195	6.11832	0.123991	6.19193
GCCC053	3.73386	3.88483	3.86399	3.75129	3.77901	3.88395	3.82982	3.82393	3.18213	4.27029	3.84753	3.82501	3.19579	3.24435	3.22275	3.69215	3.94354	3.80046	3.72833	3.90334	2.98104	2.76298	3.69299	0.064912	3.77901
GCCC054	4.9595	5.2869	5.32716	5.33244	5.2482	5.38623	5.2358	5.2696	4.27762	5.56698	5.19053	5.21014	4.50959	4.42608	4.19925	4.61638	4.99949	5.23839	4.63091	5.03741	4.05629	3.38194	5.1688	0.0906646	5.1688
GCCC055	4.02417	4.16356	4.14607	4.01412	4.06399	4.15309	4.13435	4.10439	3.41018	4.41181	4.1676	4.12646	3.40484	3.49894	3.4132	3.99148	4.26294	4.07933	4.09289	4.22052	3.23854	3.02016	2.01353	0.685409	4.07933
GCCC056	6.68105	7.12832	7.13862	7.11285	7.01889	7.20381	7.04311	7.05324	5.78883	7.60694	7.04349	7.02839	6.01849	5.97153	5.76903	6.56657	6.8591	7.0475	6.60189	6.94889	5.58843	4.75647	3.49009	1.17819	6.94889
GCCC057	4.49214	4.75824	4.75678	4.73374	4.69342	4.81286	4.70146	4.70241	3.84869	5.09352	4.70148	4.70697	3.98914	3.95445	3.77901	4.42066	4.598	4.67772	4.44861	4.62332	3.6929	3.15446	4.52644	0.0789392	4.62332
GCCC058	6.47569	6.94314	6.95287	6.9972	6.87649	7.07673	6.92186	6.8807	5.58729	7.47965	6.83228	6.84215	5.87832	5.76018	5.4456	6.35942	6.58855	6.87202	6.48305	6.65501	5.42083	4.47954	6.64394	0.133527	6.65501
GCCC059	5.58207	5.99218	6.02091	6.04954	5.93586	6.07328	5.94913	5.97058	4.85588	6.36041	5.90399	5.86518	5.08467	4.98209	4.71924	5.42189	5.59708	5.9997	5.28021	5.70751	4.66769	3.80153	5.88565	0.106918	5.86518
GCCC060	3.83245	4.00764	4.01747	3.94958	3.93065	4.03015	3.94211	3.95373	3.25785	4.35395	3.96359	3.95044	3.34919	3.35031	3.24627	3.73816	3.99517	3.91608	3.86657	3.94027	3.11816	2.76896	1.97995	0.647433	3.93065
GCCC061	5.27941	5.53509	5.51917	5.4169	5.43043	5.5683	5.53437	5.45892	4.51973	5.82741	5.50422	5.48692	4.59457	4.63557	4.54699	5.28698	5.54525	5.42119	5.4093	5.50211	4.28561	3.87888	2.6868	0.896731	5.42119
GCCC062	5.7063	6.05949	6.04503	6.01253	5.96608	6.12982	6.04808	5.99708	4.96932	6.83012	5.9805	5.97047	5.06977	5.04154	4.8333	5.7888	5.95241	5.97984	5.81477	5.917	4.73856	4.07644	5.79921	0.119369	5.95241
GCCC063	7.27043	7.57346	7.55069	7.30516	7.37799	7.64578	7.50525	7.46835	6.22719	8.28497	7.58296	7.53326	6.19675	6.39118	6.18663	7.37951	7.83571	7.39976	7.70256	7.72149	5.89298	5.58211	3.67732	1.20565	7.39976
GCCC064	5.94192	6.18589	6.19349	6.01179	6.04133	6.21694	6.11586	6.09021	5.07167	6.59207	6.18175	6.13123	5.11623	5.19742	5.13535	5.96108	6.29739	6.07137	5.91611	6.22312	4.75099	4.44754	2.9645	0.974111	6.04133
GCCC065	7.2817	7.94709	7.9648	8.09328	7.89425	8.09492	7.85349	7.98495	6.40395	8.47482	7.80578	7.75623	6.77436	6.62737	6.37107	7.01511	7.19381	8.00785	6.6572	7.51279	6.09426	4.96871	3.94577	1.34392	7.51279
GCCC066	5.04429	5.4404	5.46621	5.47879	5.39174	5.57828	5.3856	5.39089	4.34595	6.02772	5.30365	5.34944	4.59727	4.52343	4.27203	4.98752	5.05599	5.35458	4.88085	5.13803	4.17441	3.43278	2.69169	0.912994	5.13803
GCCC067	4.80579	5.12829	5.15223	5.14453	5.06968	5.15751	5.09672	5.10894	4.13862	5.37205	5.05555	5.05305	4.33664	4.28653	4.13453	4.78971	4.90761	5.1231	4.6901	4.94413	4.00782	3.38601	2.51971	0.823326	4.94413
GCCC068	4.48273	4.72933	4.7344	4.69012	4.65158	4.8484	4.66504	4.66455	3.85015	4.99692	4.66858	4.66526	3.96494	3.97039	3.80419	4.43758	4.62455	4.68694	4.45336	4.63319	3.62856	3.2045	4.55013	0.0863272	4.63319
GCCC069	6.93994	7.32189	7.35472	7.22845	7.19847	7.38118	7.24403	7.25059	5.99361	7.99934	7.27328	7.23917	6.1095	6.15433	5.93422	6.82811	7.26149	7.18475	6.88445	7.20141	5.70468	5.01406	3.56122	1.17197	7.19847
GCCC070	4.97648	5.22164	5.23752	5.16167	5.13405	5.26099	5.14626	5.16133	4.22903	5.38711	5.17024	5.16256	4.38329	4.39421	4.36277	4.714	5.17747	5.13737	4.9066	5.11028	4.03631	3.58213	2.52704	0.849904	5.13405
GCCC071	5.55106	5.85021	5.85138	5.74881	5.73256	5.89401	5.7544	5.78392	4.76338	6.25294	5.79185	5.77247	4.87775	4.89444	4.71781	5.41698	5.80292	5.75111	5.56348	5.79399	4.52342	4.05926	2.86737	0.828614	5.74881
GCCC072	6.96708	7.34774	7.34691	7.19095	7.18323	7.42759	7.29263	7.25073	5.9935	8.25295	7.31326	7.25269	6.11634	6.13214	5.99885	6.84137	7.37579	7.24117	7.04652	7.26837	5.72157	5.18426	3.55633	1.19382	7.19095
GCCC073	4.16021	4.28364	4.25385	4.13812	4.17803	4.32833	4.28443	4.23579	3.5493	4.76694	4.31752	4.26582	3.51157	3.61173	3.66529	4.33919	4.51835	4.2129	4.54052	4.4241	3.33385	3.21337	4.04485	0.096098	4.23579
GCCC074	5.12589	5.32211	5.28757	5.09965	5.16076	5.32487	5.25561	5.22007	4.37386	5.85214	5.34351	5.26911	4.34228	4.46198	4.39079	5.16068	5.53975	5.19779	5.38527	5.45037	4.15177	3.97885	2.54795	0.836937	5.19779
GCCC075	5.14282	5.39313	5.36203	5.26832	5.30309	5.49408	5.37588	5.33643	4.41701	5.83512	5.3994	5.36261	4.46923	4.52013	4.38194	5.1041	5.49745	5.33368	5.53995	5.47093	4.19019	3.87604	5.06329	0.105484	5.33368
GCCC076	4.9637	5.23738	5.2185	5.13932	5.14108	5.28015	5.13856	5.18286	4.24707	5.51666	5.20408	5.14337	4.35105	4.36927	4.22746	4.80742	5.17508	5.22564	4.92495	5.19192	4.0716	3.59635	2.53494	0.824175	5.13932
GCCC077	17.3701	18.8814	18.951	18.9028	18.653	19.1034	18.5502	18.6696	15.2256	19.7726	18.515	18.5123	15.9268	15.6698	14.7984	17.328	17.5287	18.6653	16.5165	17.9025	14.4584	11.8297	9.27804	3.17474	18.515
GCCC078	12.0389	12.871	12.8229	12.6931	12.6265	12.9532	12.846	12.7543	10.4254	13.9662	12.8194	12.7477	10.7007	10.7191	10.2824	12.4735	12.8383	12.6796	12.8144	12.7597	10.0617	8.95475	6.28036	2.07267	12.7597
GCCC079	10.0813	10.5975	10.51	10.2178	10.3251	10.5612	10.5019	10.5124	8.74839	11.9295	10.6681	10.49	8.66559	8.92127	8.74774	10.2645	10.8938	10.5052	10.6518	10.9584	8.36129	7.88953	5.07918	1.54708	10.6518
GCCC080	2.9839	3.11157	3.1172	3.06448	3.07823	3.15908	3.11886	3.10077	2.53258	3.43299	3.1457	3.1098	2.5882	2.63207	2.50512	2.92206	3.1603	3.08841	3.21299	3.16043	2.44903	2.21034	1.52775	0.498237	3.08841
GCCC081	3.49907	3.68943	3.68471	3.65398	3.63044	3.71332	3.64294	3.65642	3.00871	3.90287	3.66879	3.62961	3.06521	3.07555	2.9505	3.39334	3.57353	3.69399	3.44662	3.62262	2.84414	2.51223	1.79962	0.604873	3.62262
GCCC082	5.01988	5.29672	5.26653	5.19441	5.19688	5.36374	5.22564	5.23882	4.3028	5.41232	5.26158	5.21356	4.37906	4.41931	4.23893	4.94723	5.17037	5.26865	5.06239	5.26349	4.12136	3.65551	2.57921	0.862293	5.19441
GCCC083	5.76738	6.14685	6.14418	6.13849	6.06775	6.2085	6.06853	6.1161	4.99119	6.38735	6.10974	6.03914	5.16047	5.12583	4.90624	5.57223	5.88129	6.15119	5.59609	6.01226	4.75256	4.08417	5.98272	0.124235	6.01226
GCCC084	3.71301	3.93188	3.92336	3.88404	3.86629	3.95252	3.8742	3.89217	3.20744	4.24074	3.88424	3.87284	3.27453	3.27458	3.12282	3.59816	3.80327	3.89102	3.64877	3.85545	3.0784	2.64915	1.91256	0.642839	3.85545
GCCC085	3.2855	3.3592	3.32102	3.2106	3.26139	3.34488	3.34993	3.32148	2.78017	3.64989	3.41435	3.34773	2.71148	2.82841	2.7615	3.29944	3.59362	3.3164	3.66601	3.51026	2.63839	2.59781	1.63067	0.533333	3.3164
GCCC086	4.77776	5.00528	4.96026	4.856	4.87795	5.03131	4.92797	4.93662	4.07932	5.30561	5.00916	4.94524	4.10593	4.19039	4.0794	4.65473	5.10282	4.9058	5.01105	5.0849	3.92446	3.61615	2.41121	0.808915	4.9058
GCCC087	6.82866	7.18904	7.15875	7.02111	7.04943	7.36366	7.09472	7.13325	5.88017	7.73953	7.20052	7.10754	5.93858	6.01225	5.85364	6.72241	7.21302	7.14329	6.96354	7.26563	5.58738	5.09034	3.47809	1.13317	7.04943
GCCC088	3.69648	3.79209	3.74946	3.61085	3.66627	3.82837	3.77068	3.77558	3.11333	4.25021	3.85021	3.7986	3.05193	3.18934	3.10128	3.75526	4.09724	3.74724	4.23993	4.01125	2.96088	2.9564	1.80462	0.611123	3.74946
GCCC089	6.73802	7.19284	7.15848	7.11464	7.07709	7.24628	7.06135	7.12371	5.86775	7.51422	7.16264	7.07353	5.97055	5.99384	5.71476	6.73784	7.0047	7.13173	6.80423	7.12672	5.52174	4.94934	3.51542	1.16947	7.06135
GCCC090	4.45071	4.70557	4.69885	4.68037	4.63174	4.72887	4.62326	4.67322	3.79002	5.14755	4.63135	4.62787	3.9154	3.88488	3.75799	4.38423	4.46406	4.66066	4.23421	4.50962	3.60693	3.06372	2.28746	0.717486	4.50962
GCCC091	5.03862	5.32313	5.31938	5.2553	5.24842	5.36152	5.28765	5.27775	4.33878	5.68841	5.2962	5.26292	4.43022	4.47775	4.25398	5.09847	5.22101	5.31462	5.1463	5.30573	4.1185	3.66897	5.18753	0.118613	5.24842
GCCC092	11.8369	12.7687	12.8012	12.7621	12.6062	12.8588	12.593	12.6628	10.2073	13.1019	12.5833	12.5303	10.7235	10.5651	10.1002	11.2984	12.0328	12.6695	11.3654	12.3158	9.84557	8.31189	6.2201	2.09709	12.6062
GCCC093	25.5423	27.2616	27.0598	26.3968	26.609	27.331	26.7931	26.9863	22.3059	28.7507	27.2846	26.9113	22.2878	22.904	22.2277	25.8597	27.4974	26.9229	26.6924	27.8082	21.2628	19.711	13.1778	4.45747	26.7931
GCCC094	4.29642	4.4969	4.46255	4.36519	4.3716	4.53456	4.41873	4.42914	3.63488	4.83698	4.47068	4.4197	3.69719	3.73089	3.64962	4.19604	4.4996	4.41731	4.3406	4.50658	3.48374	3.18352	2.15776	0.718604	4.3716
GCCC095	3.68445	3.78295	3.72129	3.55141	3.65263	3.747	3.74943	3.73909	3.1357	4.36441	3.84272	3.74835	3.02562	3.18416	3.1253	3.91501	4.05435	3.73077	4.04135	4.0547	2.91576	3.01422	1.8049	0.576538	3.73077
GCCC096	3.46111	3.61984	3.60228	3.55464	3.5565	3.62541	3.58151	3.59256	2.94995	3.87201	3.62249	3.56407	3.00142	3.02244	2.92107	3.41876	3.54329	3.64027	3.48618	3.62124	2.78441	2.51608	1.77165	0.572488	3.55464
GCCC097	3.39774	3.54697	3.52483	3.45577	3.46654	3.57706	3.47942	3.5196	2.90582	3.83529	3.55348	3.51041	2.92178	2.97041	2.87644	3.37301	3.55838	3.54707	3.47962	3.60979	2.77266	2.54882	1.7239	0.567717	3.47942
GCCC098	4.70578	4.96153	4.93804	4.85338	4.87487	4.98657	4.9891	4.9133	4.04543	5.556	4.97091	4.94243	4.11079	4.17113	3.987	4.69144	5.006	4.91721	5.102	5.01272	3.84386	3.5113	4.62248	0.115865	4.9133
GCCC099	4.2196	4.4	4.38882	4.30079	4.32164	4.44013	4.41324	4.37665	3.61418	4.72728	4.44823	4.36991	3.64766	3.69835	3.5824	4.26143	4.49555	4.40408	4.55487	4.50406	3.42863	3.1935	4.19658	0.0903255	4.36991
GCCC100	3.37441	3.544	3.54346	3.53209	3.49405	3.60731	3.59028	3.52121	2.84804	3.72181	3.53587	3.50402	2.96305	2.96042	2.85888	3.20944	3.44181	3.498	3.4583	3.47114	2.77023	2.38385	1.73113	0.585918	3.47114
GCCC101	8.44767	8.99458	8.94051	8.87598	8.81595	9.10878	9.03751	8.94119	7.28867	10.1867	9.00085	8.88459	7.44369	7.49777	7.1514	9.03526	8.98154	8.90874	9.07776	8.90958	7.08566	6.32647	4.38054	1.60708	8.88459
GCCC102	5.60214	5.93335	5.87144	5.78013	5.78293	5.91769	5.91445	5.83664	4.82776	6.33946	5.86598	5.83001	4.88466	4.94773	4.78617	5.5702	5.87446	5.84904	5.67933	5.89778	4.59898	4.11545	2.84127	0.746971	5.78293
GCCC103	3.21013	3.36657	3.3459	3.30144	3.28951	3.41866	3.34304	3.32155	2.73217	3.66919	3.34093	3.31345	2.79253	2.81515	2.72678	3.1457	3.32407	3.32595	3.26686	3.35023	2.61117	2.35552	1.63229	0.540385	3.30144
GCCC104	4.01211	4.26385	4.25258	4.23382	4.1903	4.29297	4.20475	4.22164	3.44789	4.73087	4.19785	4.17635	3.56691	3.53356	3.42745	3.81624	4.05345	4.25788	3.84816	4.14076	3.29745	2.82461	2.08802	0.696114	4.14076
GCCC105	5.09351	5.39497	5.39134	5.34119	5.29593	5.49446	5.29052	5.36878	4.37855	5.84826	5.31234	5.31473	4.50938	4.4849	4.30038	4.91447	5.28815	5.30255	4.99538	5.25644	4.17112	3.61549	5.17863	0.103773	5.28815
GCCC106	3.94107	4.14105	4.12752	4.05869	4.05015	4.16703	4.08591	4.06574	3.36319	4.25572	4.05945	4.06248	3.44213	3.44496	3.33397	3.73362	4.03029	4.06213	3.74185	4.04078	3.18666	2.83519	1.97792	0.657365	4.04078
GCCC107	3.85202	4.06033	4.06453	3.99779	3.99124	4.11037	4.05509	4.02266	3.30434	4.2414	4.02101	4.00583	3.37621	3.39485	3.3219	3.74874	4.0152	3.99461	3.82941	4.00667	3.10435	2.80185	1.97513	0.660659	3.99461
GCCC108	5.65573	6.03441	6.03359	6.01735	5.9612	6.07585	5.94339	5.99063	4.88341	6.69343	5.96491	5.94876	5.05752	5.02317	4.82754	5.41255	5.76409	6.01912	5.53663	5.87765	4.70577	4.02297	2.95069	0.978341	5.87765
GCCC109	3.52007	3.57176	3.515	3.30749	3.43885	3.52002	3.57058	3.54346	3.02053	4.07829	3.68858	3.59275	2.84039	3.03938	3.04929	3.8827	4.06016	3.54366	4.16523	4.00555	2.83725	3.09924	1.69683	0.563592	3.52007
PCCC001	4.6213	4.8875	4.87261	4.8221	4.80393	4.93167	4.82692	4.83582	3.99916	5.24799	4.87032	4.81995	4.06314	4.09272	3.96556	4.68691	4.80419	4.83803	4.79431	4.87529	3.82856	3.4073	2.3785	0.797719	4.80419
PCCC002	4.64127	4.8105	4.77099	4.63887	4.6824	4.81531	4.76861	4.76301	3.97008	5.28887	4.88213	4.76667	3.93316	4.0319	3.96175	4.6856	4.9825	4.77634	4.89326	4.9938	3.79414	3.63583	2.30305	0.766941	4.76301
PCCC003	4.05798	4.24598	4.22641	4.14532	4.15897	4.25772	4.16529	4.2057	3.46821	4.57336	4.25722	4.19751	3.49822	3.54867	3.44261	3.96475	4.23459	4.20135	4.08199	4.27443	3.26326	2.98312	4.10634	0.0842466	4.15897
PCCC004	3.95639	4.12443	4.09185	3.98867	4.02682	4.13605	4.05749	4.07645	3.36141	4.5985	4.14144	4.07131	3.37011	3.45649	3.3404	3.99605	4.16231	4.07361	4.07228	4.19649	3.16863	2.97013	3.9413	0.0809813	4.05749
PCCC005	4.3811	4.58601	4.5557	4.48675	4.49257	4.5794	4.56714	4.5379	3.73728	4.82961	4.60137	4.51603	3.77937	3.82727	3.67767	4.30623	4.60068	4.51832	4.56786	4.62757	3.5563	3.26461	2.22289	0.729881	4.51603
PCCC006	4.5102	4.81499	4.82507	4.83225	4.7646	4.90737	4.7575	4.79456	3.86306	5.22776	4.71783	4.73258	4.02687	3.98367	3.77117	4.55288	4.54159	4.83338	4.30856	4.57623	3.72759	3.07633	2.35955	0.845226	4.57623
PCCC007	5.54815	5.85916	5.84927	5.76567	5.7594	5.90561	5.76462	5.80931	4.76797	6.23022	5.83177	5.77687	4.86733	4.89502	4.75649	5.43285	5.80663	5.80261	5.55666	5.84626	4.55671	4.09452	2.83991	0.939074	5.76462
PCCC008	7.42055	7.80659	7.75975	7.6108	7.61342	7.76968	7.69564	7.70154	6.37248	8.34725	7.80021	7.69205	6.41704	6.52482	6.30524	7.13777	7.79402	7.69906	7.53435	7.86772	6.06234	5.56258	3.74809	1.22714	7.61342
PCCC009	7.04352	7.52353	7.5167	7.45937	7.40496	7.62326	7.37933	7.42947	6.06656	8.17777	7.41725	7.37471	6.28863	6.24333	6.00006	6.73031	7.16384	7.4881	6.8041	7.33599	5.82302	5.00626	3.64944	1.06159	7.33599
PCCC010	6.40618	6.8412	6.81625	6.7751	6.73226	6.91268	6.75495	6.77295	5.53647	7.31458	6.76532	6.71995	5.7265	5.70091	5.46098	6.16845	6.59155	6.8062	6.28462	6.727	5.2946	4.56836	6.66097	0.144232	6.71995
PCCC011	5.2398	5.50496	5.48192	5.40474	5.40852	5.52343	5.42785	5.45792	4.4956	5.71783	5.49919	5.43303	4.55741	4.59673	4.42026	5.08672	5.50317	5.46774	5.39879	5.5073	4.34307	3.88949	2.67527	0.899559	5.40852
PCCC012	4.03845	4.16324	4.11223	3.95764	4.02619	4.15744	4.13268	4.10206	3.42326	4.52633	4.20003	4.10845	3.35178	3.47928	3.42345	4.10548	4.32855	4.07064	4.21579	4.3257	3.19579	3.11818	3.91678	0.0863529	4.10206
PCCC013	3.01708	3.16193	3.1399	3.07674	3.09273	3.21188	3.15853	3.13061	2.55734	3.48087	3.17924	3.13537	2.60166	2.64731	2.51796	2.99973	3.19977	3.12799	3.28203	3.2185	2.46033	2.2841	1.52918	0.495388	3.12799
PCCC014	5.76264	6.1232	6.13949	6.10171	6.04651	6.18192	6.0657	6.10298	4.95545	6.51811	6.06262	6.03965	5.12391	5.09621	4.8564	5.41579	5.86033	6.1197	5.60586	5.98229	4.7018	4.07618	3.00145	0.971064	5.98229
PCCC015	8.02798	8.51703	8.46717	8.3461	8.34954	8.53167	8.39338	8.44909	6.93398	9.04744	8.51521	8.38891	7.02588	7.0941	6.90582	8.2607	8.43431	8.45081	8.20977	8.55924	6.65714	5.97453	4.1513	1.36927	8.34954
PCCC016	4.47972	4.69885	4.68968	4.57823	4.60132	4.77029	4.66295	4.66372	3.79477	5.76062	4.69597	4.67554	3.80588	3.91915	3.78231	4.46618	4.67254	4.63653	4.73891	4.68916	3.61032	3.23156	4.38224	0.128496	4.63653
PCCC017	3.62775	3.79646	3.78839	3.70424	3.71766	3.81676	3.7553	3.75842	3.09114	4.0326	3.79258	3.75327	3.13713	3.17871	3.06908	3.54019	3.74097	3.75903	3.52236	3.80701	2.92934	2.67768	1.82614	0.592424	3.71766
PCCC018	4.46457	4.69998	4.68521	4.61654	4.60349	4.7146	4.60304	4.64465	3.82289	5.28159	4.69856	4.62089	3.89399	3.91867	3.82055	4.3143	4.61742	4.66194	4.46281	4.68256	3.65844	3.25489	2.28639	0.772763	4.60349
PCCC019	5.51619	5.84288	5.84258	5.78259	5.74184	5.87305	5.72356	5.8024	4.73007	6.28153	5.81043	5.75283	4.86573	4.85908	4.69686	5.39469	5.64526	5.78304	5.54637	5.7592	4.49657	3.94656	5.69208	0.113922	5.72356
PCCC020	6.61157	7.02552	7.00226	6.90894	6.89204	7.02872	6.93408	6.97409	5.70959	7.62442	7.02886	6.90737	5.82461	5.86491	5.72227	6.55472	6.86942	6.94857	6.66148	6.99341	5.54073	4.98214	3.47175	2.17373	6.89204
PCCC021	3.85671	4.04689	4.0333	3.97632	3.97962	4.06241	4.00332	4.00792	3.29021	4.3942	4.04819	3.98697	3.35715	3.36762	3.24807	3.71578	4.00242	4.01436	3.9091	4.04745	3.15307	2.84933	1.9677	0.671276	3.97962
PCCC022	5.35302	5.68013	5.65882	5.62996	5.59325	5.75241	5.6362	5.64002	4.62332	6.21334	5.70052	5.60591	4.76227	4.74821	4.58704	5.32815	5.61158	5.67099	5.61685	5.67541	4.43666	3.98958	2.78808	0.942942	5.61158
PCCC023	4.4998	4.58198	4.48967	4.30589	4.40099	4.56302	4.64208	4.51256	3.81183	5.48215	4.72406	4.62252	3.65141	3.88293	3.81125	4.87812	5.21149	4.5335	5.67745	4.99815	3.65766	3.85528	4.21188	0.132561	4.51256
PCCC024	7.38034	7.80584	7.7804	7.62772	7.63897	7.79293	7.73086	7.72998	6.38138	8.35635	7.82659	7.71969	6.43396	6.56238	6.28089	7.36414	7.82207	7.70276	7.69149	7.8699	6.06394	5.59241	3.78454	1.23608	7.69149
PCCC025	3.79772	3.99969	4.00061	3.96716	3.93544	4.06431	3.9413	3.96464	3.24572	4.27593	3.9616	3.94179	3.32996	3.35001	3.17931	3.65643	3.89156	3.94284	3.77173	3.92825	3.0619	2.68263	3.88241	0.0761532	3.92825
PCCC026	4.61019	4.77109	4.73133	4.57516	4.63341	4.78268	4.70552	4.71336	3.91463	5.11585	4.80877	4.72224	3.88188	4.007	3.90551	4.63381	4.94798	4.6819	4.82581	4.92766	3.71132	3.54781	2.28656	0.760242	4.6819
PCCC027	4.202	4.51606	4.50997	4.52142	4.45325	4.55461	4.4388	4.50207	3.61008	4.85011	4.40806	4.41712	3.78773	3.71452	3.52428	4.02419	4.19316	4.49774	3.9488	4.27417	3.474	2.86341	2.18242	0.610436	4.27417
PCCC028	4.73076	5.1425	5.17931	5.26729	5.11432	5.22219	5.07908	5.10551	4.09741	5.27195	5.00335	5.0001	4.41463	4.2313	4.041	4.40753	4.54725	5.15421	4.1741	4.7177	3.9846	3.03367	2.54791	0.885937	4.73076
PCCC029	5.98004	6.51382	6.55187	6.62151	6.48349	6.63809	6.44606	6.48603	5.22852	6.98264	6.35736	6.37466	5.556	5.39394	5.11926	5.68241	5.97288	6.48057	5.63733	6.10125	5.06227	4.01319	3.22391	1.12169	6.10125
PCCC030	3.0024	3.15387	3.13795	3.10049	3.09808	3.20925	3.1589	3.12275	2.55059	3.37322	3.14997	3.1043	2.61183	2.62213	2.52245	3.00089	3.10324	3.12756	2.96966	3.13638	2.42258	2.16764	3.0721	0.0624476	3.10049
PCCC031	5.01426	5.41868	5.44215	5.48232	5.35604	5.47435	5.35022	5.36508	4.31409	6.06562	5.27087	5.29684	4.60527	4.47174	4.23215	4.70952	4.95303	5.38531	4.65956	5.07105	4.14119	3.31714	2.65142	0.85409	5.07105
PCCC032	4.90372	5.19035	5.19314	5.16248	5.11133	5.25953	5.15404	5.13403	4.21211	5.53954	5.11461	5.10937	4.3486	4.3662	4.19231	4.55506	5.01168	5.11156	4.81818	5.02445	4.03728	3.45843	2.51949	0.773803	5.02445
PCCC033	8.32285	8.96191	8.96335	8.97757	8.84154	9.08468	8.84901	8.89708	7.25567	9.70595	8.83739	8.80067	7.56169	7.45283	7.05007	7.99066	8.49352	8.9342	8.10263	8.6208	6.98211	5.83718	4.37074	1.34027	8.6208
PCCC034	5.71477	6.04249	6.05317	5.97624	5.93453	6.14646	6.05188	5.98496	4.88815	6.72931	6.0236	5.99406	5.04151	5.06324	4.82922	5.54286	5.97637	6.03162	6.01847	5.96677	4.68659	4.12235	5.70111	0.145305	5.97624
